# Supplementary material for: Validation of Ultrasound Risk Stratification Systems for Cervical Lymph Node Metastasis in Patients with Thyroid Cancer
Source: Cancers (Basel). 2022 Apr 23;14(9):2106. doi: 10.3390/cancers14092106 (PMC9105025; doi:10.3390/cancers14092106)
Supplement: Supplementary file 1 [file cancers-14-02106-s001.zip]

Archive with 1 entries (1 files):
- cancers-1671645-supplementary.pdf
